# Supplementary material for: High-Intensity Laser Therapy for Musculoskeletal Disorders: A Systematic Review and Meta-Analysis of Randomized Clinical Trials
Source: J Clin Med. 2023 Feb 13;12(4):1479. doi: 10.3390/jcm12041479 (PMC9963402; doi:10.3390/jcm12041479)
Supplement: Supplementary file 1 [file jcm-12-01479-s001.zip]

Archive with 3 entries (3 files):
- Suplementary appendix S1.pdf
- Suplementary appendix S2.pdf
- Suplementary Appendix S3.pdf
